# Supplementary material for: The roles of APOBEC-mediated RNA editing in SARS-CoV-2 mutations, replication and fitness
Source: Sci Rep. 2022 Sep 13;12:14972. doi: 10.1038/s41598-022-19067-x (PMC9470679; doi:10.1038/s41598-022-19067-x)
Supplement: Supplementary file 2 — Supplementary Information 1. [file 41598_2022_19067_MOESM2_ESM.xlsx]

## Sheet: 1-UTR-1a
	genome pos	142	143	144	145	146	147	148	149	150	151	152	153	154	155	156	157	158	159	160	161	162	163	164	165	166	167	168	169	170	171	172	173	174	175	176	177	178	179	180	181	182	183	184	185	186	187	188	189
	ref	A	A	T	T	A	C	T	G	T	C	G	T	T	G	A	C	A	G	G	A	C	A	C	G	A	G	T	A	A	C	T	C	G	T	C	T	A	T	C	T	T	C	T	G	C	A	G	G
A1A1	# uid families	111984	113311	113356	112389	113308	113461	113417	113193	113261	113258	113384	113333	113243	113354	113306	113447	113396	113339	113254	113094	113400	113331	113424	113358	113357	113118	112273	113313	113393	113362	113365	113305	113352	112922	113348	113207	113149	113016	113370	112642	113380	113323	113311	113391	113416	113312	113056	112902
	# A mutants	0	0	2	0	0	4	4	22	10	58	50	0	2	20	0	9	0	39	37	0	2	0	2	79	0	68	2	0	0	2	5	51	85	3	33	0	0	3	21	1	1	20	4	203	11	0	5	218
	# C mutants	0	1	4	15	0	0	7	2	8	0	3	17	58	0	0	0	1	1	2	0	0	0	0	1	2	3	18	0	0	0	7	0	1	61	0	8	0	1	0	2	5	0	42	2	0	15	0	0
	# G mutants	37	45	0	0	124	1	0	0	0	0	0	0	0	0	33	3	101	0	0	19	1	68	1	0	57	0	0	189	102	0	1	0	0	1	8	0	56	0	0	0	0	1	1	0	0	66	0	0
	# T mutants	3	1	0	0	0	230	0	4	0	65	3	0	0	34	0	213	15	75	62	0	33	1	209	50	18	26	0	1	0	18	0	21	3	0	7	0	3	0	13	0	0	8	0	35	319	22	25	6
A3G	# uid families	85518	86504	86528	85787	86492	86609	86581	86397	86459	86456	86549	86526	86425	86500	86441	86600	86569	86527	86459	86354	86574	86543	86591	86535	86548	86373	85647	86513	86557	86538	86556	86502	86532	86224	86530	86421	86339	86284	86535	86001	86557	86501	86488	86556	86574	86511	86270	86150
	# A mutants	0	0	3	1	0	7	6	25	12	97	59	1	2	22	0	16	0	36	43	0	28	0	10	54	0	41	0	0	0	6	4	75	63	0	50	0	0	2	52	5	1	30	10	194	19	0	6	231
	# C mutants	0	1	1	8	0	0	9	0	6	0	3	14	27	1	0	0	6	1	1	0	0	0	0	2	3	5	17	0	0	0	6	0	1	52	0	15	0	2	0	1	3	0	25	3	0	5	1	0
	# G mutants	41	32	0	1	100	0	2	0	0	0	0	2	3	0	50	5	66	0	0	19	0	70	0	0	52	0	0	95	68	1	0	0	0	1	0	0	31	0	0	3	0	0	0	0	1	62	0	0
	# T mutants	1	1	0	0	1	6	0	12	0	48	2	0	0	75	2	156	19	49	37	1	17	2	167	71	25	16	0	3	1	12	0	14	17	0	9	0	0	0	5	0	0	9	0	31	291	16	40	5
A3A	# uid families	98209	99203	99244	98464	99216	99310	99269	99105	99127	99160	99268	99205	99115	99209	99132	99306	99274	99202	99134	99026	99273	99225	99291	99230	99262	99048	98353	99219	99272	99237	99283	99190	99207	98879	99231	99083	99062	98951	99232	98675	99265	99212	99164	99251	99286	99168	98969	98786
	# A mutants	0	0	0	0	0	1	1	19	4	88	53	1	0	17	0	13	0	25	41	0	6	0	3	51	0	42	0	0	0	2	8	64	52	3	34	3	0	5	28	0	0	20	6	141	17	0	12	196
	# C mutants	1	0	0	6	0	0	13	0	11	0	2	18	29	0	0	0	2	0	1	0	0	0	0	0	0	0	20	0	0	0	6	0	2	51	0	33	0	0	0	4	4	0	19	2	0	8	0	3
	# G mutants	20	67	0	0	72	5	3	0	0	1	0	0	0	0	32	4	77	0	0	18	0	23	0	0	24	0	1	91	49	0	0	0	0	0	10	1	32	0	1	1	0	0	3	0	2	44	0	0
	# T mutants	0	1	0	0	1	17	0	15	0	96	29	0	0	48	0	124	20	46	51	1	36	1	155	47	14	11	0	0	1	13	0	8	3	0	14	0	0	0	10	0	0	5	0	21	254	16	37	10
CTRL	# uid families	120851	122110	122153	121222	122121	122253	122210	121972	122056	122062	122180	122147	122034	122144	122049	122235	122202	122129	122049	121898	122203	122152	122233	122152	122172	121934	120951	122107	122204	122178	122184	122110	122130	121714	122128	121972	121945	121805	122185	121462	122177	122128	122116	122191	122220	122092	121827	121641
	# A mutants	0	0	2	4	0	2	4	35	3	169	78	2	6	23	0	8	0	35	37	0	4	0	7	51	0	45	0	0	0	5	6	154	67	3	70	3	0	3	51	3	2	38	9	194	24	0	12	264
	# C mutants	0	0	6	15	0	0	15	4	18	0	3	13	36	0	0	0	6	0	0	0	0	0	0	0	2	2	26	0	0	0	9	0	1	56	0	16	0	4	0	1	5	0	27	1	0	12	2	1
	# G mutants	39	62	1	0	88	0	3	0	0	1	0	0	1	0	47	2	125	0	0	21	2	43	3	0	42	0	1	84	63	0	1	1	0	3	3	1	45	0	6	3	0	0	2	0	3	79	0	0
	# T mutants	1	2	0	0	1	11	0	3	0	67	3	0	0	122	4	175	23	82	116	1	28	0	176	158	15	9	0	8	1	18	0	15	3	0	17	0	1	0	4	0	0	9	0	26	331	17	58	11
[truncated: 152 more columns]

## Sheet: 2-1b
	genome pos	15968	15969	15970	15971	15972	15973	15974	15975	15976	15977	15978	15979	15980	15981	15982	15983	15984	15985	15986	15987	15988	15989	15990	15991	15992	15993	15994	15995	15996	15997	15998	15999	16000	16001	16002	16003	16004	16005	16006	16007	16008	16009	16010	16011	16012	16013	16014	16015
	ref	T	T	G	T	A	G	A	T	G	A	T	A	T	C	G	T	A	A	A	A	A	C	A	G	A	T	G	G	T	A	C	A	C	T	T	A	T	G	A	T	T	G	A	A	C	G	G	T
A1A1	# uid families	186408	186809	186947	185758	187005	186768	186880	186825	186899	186668	186980	187059	186591	186897	186945	186732	187030	186927	187060	186688	187000	186948	187003	186874	186924	186546	185700	186726	186526	186858	186964	186837	186943	186672	186765	186552	186956	186521	186758	185602	186734	186397	186462	186936	186932	186486	186678	185543
	# A mutants	15	4	55	4	0	20	0	1	26	0	0	0	8	53	491	6	0	0	0	0	0	7	0	14	0	8	11	74	1	0	2	0	5	8	2	0	0	19	0	2	1	18	0	0	12	40	133	3
	# C mutants	10	26	3	30	0	1	0	29	0	4	7	0	30	0	3	82	1	0	0	0	2	0	4	0	1	10	1	4	36	0	0	0	0	11	28	0	18	0	0	11	19	2	0	6	0	0	9	67
	# G mutants	2	2	0	0	155	0	8	1	0	13	0	60	2	0	0	2	155	130	74	88	21	0	142	0	29	0	0	0	0	70	0	20	0	3	1	109	5	0	41	2	0	0	39	122	5	0	0	5
	# T mutants	0	0	16	0	13	19	8	0	48	2	0	1	0	231	5	0	3	0	0	1	3	6819	5	34	2	0	70	6	0	7	7452	0	7588	0	0	0	0	62	13	0	0	85	4	3	6909	74	9	0
A3G	# uid families	123486	123767	123859	123134	123899	123747	123814	123771	123817	123627	123883	123921	123536	123820	123857	123716	123919	123845	123944	123669	123907	123886	123907	123832	123852	123664	123029	123734	123599	123795	123866	123795	123867	123601	123697	123558	123862	123609	123733	122994	123726	123522	123547	123861	123865	123563	123680	122994
	# A mutants	6	1	34	0	0	6	0	1	15	0	0	0	7	62	321	1	0	0	0	0	0	5	0	19	0	4	12	59	2	0	23	0	6	11	3	0	0	13	0	4	0	16	0	0	7	18	94	6
	# C mutants	11	21	1	14	0	1	0	23	0	8	2	0	14	0	3	55	1	0	1	0	19	0	3	0	1	10	3	5	37	0	0	0	0	10	20	0	1	2	0	12	13	1	0	6	0	1	7	46
	# G mutants	2	0	0	1	66	0	5	0	0	10	0	14	0	0	0	2	35	4	0	9	8	0	44	0	23	1	0	0	0	38	2	3	2	4	0	43	0	0	32	2	0	0	11	54	6	0	0	1
	# T mutants	0	0	2	0	8	17	2	0	42	3	0	1	0	39	4	0	4	0	0	0	1	14	2	23	17	0	55	7	0	0	12	0	26	0	0	2	0	30	8	0	0	63	1	5	395	37	5	0
A3A	# uid families	152767	153094	153203	152248	153256	153090	153177	153096	153175	152951	153251	153283	152830	153171	153168	153109	153265	153185	153305	152966	153258	153203	153246	153138	153167	152924	152128	153006	152846	153113	153190	153071	153198	152887	152979	152774	153158	152906	153055	152093	153031	152784	152830	153195	153175	152874	152955	152098
	# A mutants	11	3	53	1	0	24	0	2	16	0	3	0	5	65	409	5	0	0	0	0	0	6	0	15	0	7	19	45	0	0	7	0	9	8	2	0	1	12	0	5	3	30	0	0	9	24	107	5
	# C mutants	18	24	2	23	0	0	0	46	0	3	15	0	10	0	3	71	0	0	0	0	2	0	1	0	0	10	1	10	32	0	0	1	0	11	33	0	5	1	1	11	27	5	0	4	0	1	15	64
	# G mutants	0	0	0	0	93	0	6	13	0	9	0	36	0	3	0	0	65	38	6	41	22	1	23	0	23	0	0	0	0	37	1	4	0	3	0	103	0	0	27	2	1	0	29	98	4	0	0	1
	# T mutants	0	0	16	0	2	39	12	0	57	5	0	1	0	742	4	0	4	0	0	1	1	43	8	27	1	0	66	8	0	1	33	1	16	0	0	1	0	76	10	0	0	124	2	12	424	68	8	0
CTRL	# uid families	176103	176437	176569	175381	176627	176395	176526	176464	176534	176264	176611	176660	176184	176554	176559	176400	176645	176547	176660	176322	176640	176582	176607	176525	176528	176237	175429	176354	176234	176513	176571	176498	176575	176237	176321	176122	176567	176256	176394	175361	176366	176087	176106	176533	176546	176175	176279	175255
	# A mutants	10	2	45	2	0	11	0	5	9	0	1	0	6	111	444	1	0	0	0	0	0	10	0	21	0	4	21	66	4	0	19	0	11	18	2	0	0	8	0	4	1	24	0	0	12	26	127	8
	# C mutants	11	27	4	19	0	1	4	29	1	6	4	0	9	0	10	74	0	1	0	0	1	0	2	0	0	17	1	6	42	0	0	0	0	13	37	0	6	1	0	17	25	0	0	8	0	1	6	58
	# G mutants	1	1	0	1	90	0	7	1	0	21	0	63	1	0	0	0	75	38	20	54	47	1	62	0	38	12	0	0	0	50	2	6	1	5	0	62	6	0	26	1	3	0	21	105	7	0	0	4
	# T mutants	0	0	19	0	2	43	7	0	85	3	0	3	0	44	11	0	11	0	0	0	1	24	7	43	3	0	103	18	0	2	25	2	24	0	0	0	0	109	8	0	0	169	1	3	501	71	12	0
[truncated: 152 more columns]

## Sheet: 3-S
	genome pos	22981	22982	22983	22984	22985	22986	22987	22988	22989	22990	22991	22992	22993	22994	22995	22996	22997	22998	22999	23000	23001	23002	23003	23004	23005	23006	23007	23008	23009	23010	23011	23012	23013	23014	23015	23016	23017	23018	23019	23020	23021	23022	23023	23024	23025	23026	23027	23028
	ref	T	C	A	G	G	C	C	G	G	T	A	G	C	A	C	A	C	C	T	T	G	T	A	A	T	G	G	T	G	T	T	G	A	A	G	G	T	T	T	T	A	A	T	T	G	T	T	A
A1A1	# uid families	146832	147158	147195	146559	147159	147254	147263	147191	147236	146453	147266	147163	147277	147267	147264	147275	147266	147243	147222	146746	147000	146893	146897	147081	147057	147086	146252	146616	147194	147205	147091	147031	147111	146925	147014	147107	145148	146409	146594	146563	147123	147066	147032	147086	146901	146674	146964	147074
	# A mutants	15	43	0	11	179	16	44	139	84	2	0	332	6	0	1	0	2	44	67	6	28	0	0	0	0	14	22	0	36	3	0	10	0	0	8	19	0	3	1	5	0	0	10	2	7	2	1	0
	# C mutants	22	0	20	0	3	0	0	0	3	48	1	10	0	1	0	1	0	0	20	56	2	148	0	1	6	1	2	20	5	66	38	3	1	5	0	0	24	2	3	35	0	2	74	6	1	14	13	0
	# G mutants	4	1	183	0	0	5	0	0	0	1	22	0	0	32	2	24	1	0	22	11	0	2	19	8	0	0	0	1	0	2	0	0	26	11	0	0	5	1	1	0	29	8	0	1	0	2	0	39
	# T mutants	0	79	27	60	9	244	62	33	4	0	2	8	227	2	103	0	239	18	0	0	12	0	2	2	0	54	6	0	2	0	0	13	0	32	40	1	0	0	0	0	2	5	0	0	1	0	0	0
A3G	# uid families	129202	129468	129509	128941	129464	129540	129542	129482	129506	128865	129548	129476	129556	129549	129570	129577	129545	129522	129529	129108	129332	129243	129236	129334	129384	129369	128666	129016	129488	129507	129393	129365	129439	129279	129319	129396	127709	128837	128996	128880	129429	129376	129327	129418	129258	128968	129215	129341
	# A mutants	11	26	0	12	168	15	45	130	61	5	0	291	16	0	3	0	1	45	68	7	46	2	0	0	1	9	19	3	32	1	1	12	0	0	9	17	2	2	0	1	0	0	5	2	9	1	0	0
	# C mutants	26	0	20	0	4	0	0	0	3	35	1	7	0	2	0	13	0	0	19	65	3	88	0	2	6	0	1	14	3	39	33	1	0	3	0	2	27	5	10	9	0	1	4	11	0	16	21	0
	# G mutants	3	1	173	0	0	3	2	0	0	0	24	0	3	27	0	33	2	0	31	8	0	0	19	12	2	0	0	0	0	2	3	0	19	12	0	0	15	0	0	0	46	5	0	1	0	0	0	37
	# T mutants	0	69	27	57	29	280	32	25	3	0	1	14	162	2	28	2	33	41	0	0	7	0	2	3	0	22	3	0	3	0	0	8	0	38	10	1	0	0	0	0	0	5	0	0	17	0	0	0
A3A	# uid families	155713	156054	156087	155409	156027	156139	156135	156077	156114	155349	156161	156055	156176	156179	156175	156205	156150	156109	156113	155609	155885	155771	155825	155932	155962	155973	155090	155485	156087	156065	155959	155894	155997	155868	155866	156003	153787	155170	155398	155327	156000	155947	155854	155950	155759	155418	155700	155942
	# A mutants	13	177	0	15	177	20	121	184	60	5	0	343	20	0	14	0	15	89	72	7	38	2	0	0	3	8	20	2	32	4	1	25	0	0	17	25	1	3	1	3	0	0	6	1	17	1	0	0
	# C mutants	34	0	22	0	7	0	0	2	3	48	0	5	0	0	0	2	0	0	24	63	1	93	0	3	5	0	0	25	6	54	47	2	2	4	0	2	22	12	2	8	0	0	4	12	2	25	12	0
	# G mutants	4	0	217	0	0	2	0	0	0	0	58	0	0	34	2	48	2	0	22	15	0	2	52	26	1	0	0	13	0	1	1	0	26	18	0	0	31	2	1	0	85	35	0	0	0	1	0	101
	# T mutants	0	334	24	95	22	283	74	55	10	0	8	37	150	4	30	3	28	23	0	0	15	0	0	5	0	82	9	0	5	0	0	49	2	35	58	6	0	0	0	0	2	7	0	0	3	0	0	0
CTRL	# uid families	157296	157641	157688	156954	157624	157719	157713	157659	157700	156973	157735	157651	157751	157742	157762	157769	157721	157699	157713	157178	157485	157354	157385	157506	157581	157573	156707	157102	157655	157650	157562	157509	157573	157426	157521	157575	155383	156756	157013	156926	157573	157509	157448	157552	157409	157051	157286	157484
	# A mutants	17	170	0	13	189	42	66	145	79	0	0	327	29	0	12	0	12	95	71	11	35	3	0	0	2	14	18	2	37	2	1	25	0	0	10	27	1	1	1	7	0	0	3	1	12	2	2	0
	# C mutants	37	0	24	1	3	0	0	1	1	60	0	7	0	2	0	1	0	0	44	53	2	102	0	1	6	0	0	16	6	50	40	3	1	9	0	8	27	2	3	18	0	0	2	21	0	27	19	1
	# G mutants	2	0	230	0	0	2	0	0	0	2	55	0	0	34	1	18	3	0	17	12	0	1	32	16	0	0	0	1	0	3	0	0	22	32	0	0	17	1	1	0	44	17	0	1	0	3	0	115
	# T mutants	0	42	22	117	48	285	76	63	10	0	4	34	159	2	24	0	40	16	0	0	29	0	2	5	0	76	11	0	11	0	0	62	2	31	44	16	0	0	0	0	1	0	0	0	7	0	0	1
[truncated: 152 more columns]

## Sheet: 4-S
	genome pos	23304	23305	23306	23307	23308	23309	23310	23311	23312	23313	23314	23315	23316	23317	23318	23319	23320	23321	23322	23323	23324	23325	23326	23327	23328	23329	23330	23331	23332	23333	23334	23335	23336	23337	23338	23339	23340	23341	23342	23343	23344	23345	23346	23347	23348	23349	23350	23351
	ref	C	A	C	T	T	G	A	G	A	T	T	C	T	T	G	A	C	A	T	T	A	C	A	C	C	A	T	G	T	T	C	T	T	T	T	G	G	T	G	G	T	G	T	C	A	G	T	G
A1A1	# uid families	111306	111712	111871	110355	111223	111509	111621	111736	111719	111712	111782	111835	111816	111893	111702	111815	111878	111817	111887	111664	111821	111848	111813	111896	111772	111619	111535	111790	109009	111669	111481	111707	111690	111590	111630	111632	111569	111389	111716	111272	110663	111548	111389	111823	111807	111608	111274	111752
	# A mutants	66	0	4	8	7	18	0	15	0	2	2	57	14	5	16	0	25	0	1	2	0	13	0	9	74	0	0	15	0	2	74	3	1	0	7	13	37	2	20	31	2	31	5	68	0	31	3	76
	# C mutants	0	1	0	11	115	1	2	0	0	10	8	0	6	54	0	1	0	0	11	19	0	0	2	0	0	1	13	2	10	4	0	55	0	3	9	0	0	36	0	0	34	2	38	0	2	0	22	4
	# G mutants	0	13	0	3	6	0	46	0	0	6	0	0	6	2	0	85	1	3	0	2	68	1	18	0	0	27	3	0	0	0	9	1	1	0	9	0	0	2	0	0	2	0	2	0	48	0	3	0
	# T mutants	20	4	145	0	0	65	7	26	0	0	0	31	0	0	70	4	92	7	0	0	1	54	3	68	9	5	0	1	0	0	46	0	0	0	0	41	16	0	29	27	0	15	0	61	7	15	0	17
A3G	# uid families	94502	94860	94987	93676	94414	94687	94756	94920	94861	94852	94928	94969	94954	95019	94870	94925	95001	94946	95020	94831	94954	94980	94952	95009	94908	94797	94688	94951	92563	94826	94668	94838	94862	94758	94755	94814	94718	94614	94868	94528	94021	94728	94591	94961	94946	94785	94461	94898
	# A mutants	56	0	13	11	9	6	0	7	0	1	0	59	12	1	14	0	6	0	2	0	0	16	0	9	93	0	3	18	2	0	87	7	2	1	3	11	22	2	29	33	2	36	3	99	0	29	0	49
	# C mutants	0	2	0	17	103	1	0	0	0	3	0	0	19	50	0	1	0	0	1	6	0	0	1	0	0	0	27	3	7	3	0	20	3	6	6	0	1	34	0	2	30	1	42	0	1	0	28	1
	# G mutants	0	16	0	13	9	0	35	0	7	0	0	0	4	2	0	57	0	1	0	5	21	1	11	1	0	14	4	0	0	0	0	4	1	0	3	0	0	3	0	0	1	0	0	0	32	0	1	0
	# T mutants	19	3	15	0	0	47	10	40	2	0	0	14	0	0	91	1	16	1	0	0	0	12	1	66	8	4	0	2	0	0	51	0	0	0	0	46	24	0	45	15	0	29	0	38	7	7	0	4
A3A	# uid families	128080	128547	128723	126986	127970	128311	128401	128559	128537	128562	128628	128657	128647	128742	128503	128654	128726	128655	128746	128498	128680	128692	128644	128738	128605	128481	128320	128640	125449	128459	128297	128509	128517	128368	128423	128452	128365	128257	128565	128080	127424	128378	128177	128665	128654	128455	128022	128561
	# A mutants	92	0	8	13	10	11	0	16	0	0	0	76	23	9	29	0	17	0	3	0	0	9	0	7	95	0	2	21	3	0	131	4	1	1	9	18	37	5	31	57	4	32	2	120	0	39	0	61
	# C mutants	0	0	0	24	122	2	0	1	0	4	3	0	14	69	0	0	0	0	5	17	0	0	1	0	0	1	20	2	6	11	0	50	3	6	9	1	3	51	1	3	49	2	44	0	2	1	39	4
	# G mutants	0	19	0	11	1	0	37	0	5	1	0	1	5	3	0	100	0	29	0	5	52	2	17	4	1	17	5	0	0	1	1	3	1	2	32	0	0	4	0	0	1	0	2	1	54	0	0	0
	# T mutants	29	2	16	0	0	115	6	59	0	0	0	30	0	0	113	5	37	2	0	0	1	32	2	57	13	7	0	17	0	0	592	0	0	0	0	59	14	0	70	12	0	10	0	118	2	7	0	8
CTRL	# uid families	123133	123600	123748	122031	123081	123368	123428	123576	123585	123580	123652	123671	123618	123749	123601	123654	123735	123680	123748	123504	123671	123715	123672	123744	123614	123465	123335	123653	120504	123456	123348	123484	123529	123386	123438	123483	123324	123241	123544	123098	122455	123369	123213	123678	123690	123473	123024	123581
	# A mutants	33	0	9	9	11	8	0	21	0	0	2	44	16	3	17	0	5	0	2	0	0	11	0	11	54	0	9	24	2	5	55	5	3	3	2	14	51	3	36	47	0	28	3	51	0	30	1	62
	# C mutants	0	0	0	24	116	1	1	0	0	3	14	0	14	75	2	0	0	1	4	29	3	0	0	0	0	0	14	1	12	0	0	58	7	8	14	0	2	64	2	0	39	0	60	0	1	1	30	4
	# G mutants	1	13	1	8	2	0	40	0	4	0	0	0	3	3	0	85	5	4	0	10	75	1	22	2	0	27	2	0	1	0	1	1	1	1	17	0	0	4	0	0	2	0	4	1	69	0	3	0
	# T mutants	15	3	16	0	0	66	7	25	1	0	0	30	0	0	72	3	25	0	0	0	8	19	0	68	22	4	0	5	0	0	11	0	0	0	0	33	8	0	31	19	0	6	0	36	8	13	0	5
[truncated: 152 more columns]

## Sheet: 5-E
	genome pos	26251	26252	26253	26254	26255	26256	26257	26258	26259	26260	26261	26262	26263	26264	26265	26266	26267	26268	26269	26270	26271	26272	26273	26274	26275	26276	26277	26278	26279	26280	26281	26282	26283	26284	26285	26286	26287	26288	26289	26290	26291	26292	26293	26294	26295	26296	26297	26298
	ref	T	C	A	T	T	C	G	T	T	T	C	G	G	A	A	G	A	G	A	C	A	G	G	T	A	C	G	T	T	A	A	T	A	G	T	T	A	A	T	A	G	C	G	T	A	C	T	T
A1A1	# uid families	115296	115599	115616	114682	115541	115670	115713	115221	115633	115566	115688	115629	115486	115581	115676	115564	115545	115602	115647	115540	115610	115627	115608	115613	115714	115597	115151	115616	115731	115436	115473	115586	115607	115502	115268	115344	115403	115272	115659	115306	115567	115615	115464	115352	115565	115481	115340	115476
	# A mutants	14	96	0	1	4	48	25	0	1	9	37	24	74	0	0	8	0	11	0	4	0	9	22	0	0	3	11	2	3	0	0	0	0	11	1	2	0	0	5	0	11	11	133	1	0	2	2	0
	# C mutants	14	0	0	7	7	0	0	4	3	25	0	1	5	0	3	0	0	0	1	0	14	1	11	16	0	0	1	23	74	0	0	2	2	1	12	58	0	6	6	2	0	0	2	42	0	0	1	4
	# G mutants	5	0	27	2	0	0	0	0	2	0	0	0	0	48	7	0	3	0	39	11	73	0	0	0	47	0	0	0	1	30	2	0	70	0	0	0	27	18	0	93	0	0	0	0	11	0	2	0
	# T mutants	0	16	3	0	0	46	2	0	0	0	71	48	17	1	12	46	1	37	0	231	15	43	5	0	0	42	1	0	0	0	0	0	13	2	0	0	7	0	0	9	16	15	0	0	0	30	0	0
A3G	# uid families	122649	122936	122935	121901	122841	122973	123054	122448	122965	122881	123011	122956	122866	122845	122979	122861	122848	122910	122988	122851	122922	122921	122923	122949	123053	122942	122479	122906	123056	122688	122817	122906	122870	122833	122562	122667	122710	122633	122961	122625	122885	122928	122790	122618	122893	122807	122625	122784
	# A mutants	5	30	0	3	5	43	21	2	4	5	23	32	67	0	0	11	0	10	0	3	0	13	10	0	0	5	17	2	1	0	0	3	0	9	1	2	0	0	5	0	18	4	107	1	0	3	1	0
	# C mutants	39	0	0	12	14	0	1	4	3	7	0	1	1	0	0	0	0	0	1	0	9	0	1	17	0	0	1	23	58	0	0	0	0	0	4	52	0	1	6	1	1	0	1	33	0	0	3	10
	# G mutants	1	0	13	6	0	0	0	0	2	1	0	0	0	44	26	0	3	0	31	10	94	0	0	0	18	0	0	1	2	26	2	0	38	0	0	0	4	9	0	95	0	0	0	1	1	1	2	0
	# T mutants	0	10	5	0	0	32	1	0	0	0	53	28	10	0	6	29	1	40	3	40	17	16	2	0	0	19	3	0	0	0	2	0	6	2	0	0	0	0	0	7	29	20	2	0	1	35	0	0
A3A	# uid families	134736	135040	135054	133878	134976	135130	135162	134592	135055	135010	135123	135033	134917	135019	135096	134956	134968	135021	135108	134958	135038	135034	135010	135046	135165	135042	134496	135027	135178	134781	134926	135020	135001	134883	134605	134706	134770	134696	135091	134681	134965	135024	134825	134817	134988	134869	134699	134867
	# A mutants	4	132	0	3	3	104	36	3	2	2	47	43	48	0	0	13	0	11	0	15	0	18	10	0	0	29	24	1	2	0	0	2	0	13	0	0	0	0	8	0	26	17	140	3	0	8	6	0
	# C mutants	37	0	0	21	3	0	0	8	6	17	0	1	1	0	8	0	0	0	0	0	5	2	0	14	0	0	2	24	72	1	0	2	2	0	12	65	0	0	5	1	0	0	1	40	0	0	5	10
	# G mutants	1	0	26	1	1	0	0	0	1	0	0	0	0	71	6	0	1	0	34	8	84	0	0	0	32	0	0	3	1	45	25	0	97	0	1	0	19	15	0	103	0	0	0	0	36	0	0	1
	# T mutants	0	62	1	0	0	193	15	0	0	0	180	59	21	2	4	55	2	73	15	57	19	59	13	0	0	34	22	0	0	2	1	0	4	3	0	0	1	0	0	13	17	14	6	0	0	25	0	0
CTRL	# uid families	162137	162524	162533	161207	162446	162645	162709	161986	162563	162502	162646	162580	162417	162455	162579	162445	162464	162531	162600	162452	162520	162580	162559	162560	162689	162577	161908	162531	162703	162209	162386	162467	162506	162383	162024	162166	162197	162139	162585	162105	162494	162581	162358	162302	162508	162390	162168	162302
	# A mutants	8	163	0	7	6	96	36	1	4	2	54	36	77	0	0	13	0	11	0	29	0	10	18	0	0	7	28	3	1	0	0	2	0	14	1	1	0	0	9	0	17	19	178	2	0	4	4	3
	# C mutants	18	0	0	14	19	0	1	27	23	45	0	1	3	1	1	1	0	1	1	0	11	0	1	22	0	0	1	37	84	0	0	2	3	6	14	60	0	0	5	2	1	0	3	49	0	0	3	16
	# G mutants	2	0	31	1	1	0	0	1	1	0	0	0	0	67	3	0	2	0	22	13	102	0	0	0	22	0	0	0	0	23	1	1	64	0	0	0	16	2	0	110	0	0	0	0	13	0	2	2
	# T mutants	0	39	5	0	0	41	32	0	0	0	80	83	61	3	9	66	4	37	3	59	34	41	16	0	0	25	21	0	0	0	4	0	4	4	0	0	0	1	0	11	43	19	6	0	1	8	0	0
[truncated: 152 more columns]

## Sheet: 6-M
	genome pos	26795	26796	26797	26798	26799	26800	26801	26802	26803	26804	26805	26806	26807	26808	26809	26810	26811	26812	26813	26814	26815	26816	26817	26818	26819	26820	26821	26822	26823	26824	26825	26826	26827	26828	26829	26830	26831	26832	26833	26834	26835	26836	26837	26838	26839	26840	26841	26842
	ref	G	T	G	G	C	T	C	A	G	C	T	A	C	T	T	C	A	T	T	G	C	T	T	C	T	T	T	C	A	G	A	C	T	G	T	T	T	G	C	G	C	G	T	A	C	G	C	G
A1A1	# uid families	146485	146538	146514	145795	146610	146451	146548	146423	146516	146485	146455	146355	146558	146386	146525	146539	146448	146563	146528	146028	146590	146616	146477	146599	146644	146381	145789	146541	146454	146481	146365	146623	146481	146250	145826	146246	146380	146140	146536	146070	146532	146589	146234	146586	146497	146289	146586	146496
	# A mutants	56	0	18	375	15	7	14	0	75	10	1	0	3	8	1	39	0	1	3	85	7	3	1	9	8	0	1	12	0	17	0	1	2	21	2	3	1	16	7	154	12	194	0	0	2	91	7	115
	# C mutants	1	12	0	11	0	34	0	6	1	0	15	0	0	8	25	0	0	4	4	1	0	8	3	0	4	4	52	0	3	0	1	0	26	4	22	10	4	3	0	1	0	2	44	0	0	0	0	4
	# G mutants	0	2	0	0	0	5	0	95	0	2	1	4	0	1	0	0	5	0	0	0	0	7	0	0	2	1	2	0	38	0	18	2	5	0	0	0	0	0	15	0	2	0	0	5	3	0	0	0
	# T mutants	2	0	48	11	24	0	12	6	12	182	0	2	127	0	0	12	1	0	0	4	159	0	0	123	0	0	0	14	4	112	2	806	0	0	0	0	0	58	353	32	186	4	0	0	378	9	155	0
A3G	# uid families	145872	145966	145906	145173	146027	145889	145963	145860	145917	145902	145886	145775	145946	145801	145879	145985	145813	145969	145929	145520	146006	146027	145895	146020	146071	145804	145226	145952	145883	145926	145765	146030	145897	145656	145301	145667	145808	145488	145965	145466	145931	145971	145640	146050	145952	145656	145990	145891
	# A mutants	43	0	5	548	30	8	17	0	146	3	2	0	6	10	3	26	0	5	2	148	18	6	0	8	6	0	3	12	0	22	0	2	3	40	4	2	3	34	11	212	5	224	0	0	7	117	14	184
	# C mutants	0	18	0	7	0	51	0	3	14	0	33	0	0	2	22	0	0	4	5	2	0	13	7	0	14	9	31	0	3	0	0	0	30	2	29	8	8	0	0	0	0	6	37	0	0	1	0	5
	# G mutants	0	0	0	0	3	2	4	68	0	5	1	15	1	2	1	0	5	2	0	0	3	3	1	1	3	2	0	4	40	0	19	1	7	0	9	0	7	0	20	0	0	0	0	8	0	0	1	0
	# T mutants	3	0	27	19	49	0	15	11	13	143	0	2	14	0	0	8	1	0	0	7	72	0	0	11	0	0	0	22	5	15	3	12	0	1	0	0	0	23	429	6	152	10	0	1	274	15	160	1
A3A	# uid families	138452	138524	138466	137779	138594	138434	138509	138402	138469	138476	138505	138370	138570	138381	138517	138554	138442	138557	138497	138058	138562	138596	138449	138546	138608	138356	137827	138505	138459	138474	138307	138575	138457	138257	137771	138205	138344	138140	138538	138027	138470	138526	138264	138607	138490	138238	138553	138440
	# A mutants	36	4	14	395	54	6	61	0	102	28	5	0	3	6	2	74	0	2	2	101	22	8	1	37	12	1	3	83	0	20	0	32	5	33	1	3	3	36	39	167	50	197	1	0	3	102	25	147
	# C mutants	1	15	1	11	0	42	0	1	12	0	20	1	0	9	16	0	0	4	1	0	0	11	7	0	6	14	22	0	0	0	0	0	19	3	26	9	18	0	0	1	0	6	43	0	0	0	0	5
	# G mutants	0	1	0	0	1	1	0	69	0	2	0	48	0	2	1	0	5	0	10	0	4	5	0	0	3	2	0	0	39	0	19	0	1	0	2	7	0	0	10	0	2	0	1	57	3	0	1	0
	# T mutants	10	0	64	31	30	0	69	3	38	116	0	2	23	0	0	94	2	0	0	18	70	0	0	38	0	0	0	323	6	78	4	17	0	6	0	0	0	33	360	23	133	15	0	0	279	24	145	8
CTRL	# uid families	164196	164322	164228	163448	164374	164213	164323	164196	164251	164215	164206	164121	164310	164135	164208	164305	164182	164294	164228	163779	164338	164363	164207	164347	164396	164146	163625	164294	164240	164214	164153	164360	164243	163972	163546	163965	164087	163827	164282	163716	164280	164282	164037	164372	164315	163945	164330	164219
	# A mutants	61	1	18	536	34	5	52	0	149	19	6	0	7	8	3	70	0	2	0	133	20	8	0	42	6	4	7	54	0	19	0	27	6	47	4	11	3	32	25	233	26	203	1	0	8	113	32	177
	# C mutants	1	21	4	5	0	44	0	8	2	0	31	0	0	6	30	0	3	11	5	2	0	14	3	0	11	5	45	0	5	3	0	0	23	2	39	9	24	0	0	3	0	6	56	0	0	1	0	4
	# G mutants	0	6	0	0	0	3	0	111	0	3	2	46	1	2	0	0	4	0	0	0	0	10	0	1	2	1	0	0	40	0	12	1	7	0	3	2	0	0	17	0	1	0	2	24	2	0	1	0
	# T mutants	19	0	66	24	42	0	11	14	26	166	0	0	18	0	0	10	1	0	0	26	66	0	0	12	0	0	0	19	6	93	9	23	0	5	0	0	0	38	449	27	177	5	0	0	166	60	157	6
[truncated: 152 more columns]

## Sheet: 7-N
	genome pos	28783	28784	28785	28786	28787	28788	28789	28790	28791	28792	28793	28794	28795	28796	28797	28798	28799	28800	28801	28802	28803	28804	28805	28806	28807	28808	28809	28810	28811	28812	28813	28814	28815	28816	28817	28818	28819	28820	28821	28822	28823	28824	28825	28826	28827	28828	28829	28830
	ref	C	T	T	C	T	A	C	G	C	A	G	A	A	G	G	G	A	G	C	A	G	A	G	G	C	G	G	C	A	G	T	C	A	A	G	C	C	T	C	T	T	C	T	C	G	T	T	C
A1A1	# uid families	110468	110588	110706	110723	109965	110739	110726	110691	110681	110701	110610	110509	110712	110596	110673	110631	109973	110486	110709	110724	110445	110487	110484	110538	110721	110658	110486	110542	110651	110715	110477	110637	110670	110736	110343	110576	110534	110512	110517	110597	110260	110677	110692	110671	110713	110653	110619	110661
	# A mutants	1	6	0	23	0	0	2	261	15	0	7	0	0	7	21	44	0	117	5	0	11	0	24	19	31	101	332	15	0	62	2	60	0	0	66	17	44	4	31	3	0	20	5	72	90	2	1	55
	# C mutants	0	9	1	0	12	2	0	1	0	0	2	0	5	0	0	1	0	0	0	3	5	3	6	0	0	3	4	0	0	5	57	0	0	20	0	0	0	21	0	1	5	0	8	0	1	10	8	0
	# G mutants	0	2	1	0	0	52	1	0	2	10	0	8	73	0	0	0	25	0	5	26	0	31	0	0	1	0	0	0	7	0	0	0	32	49	0	2	0	3	0	3	2	1	0	0	0	0	0	0
	# T mutants	30	0	0	12	0	0	69	11	24	4	19	0	17	83	54	48	6	18	257	7	35	5	21	20	108	40	25	93	5	1	0	46	2	18	25	117	11	0	28	0	0	16	0	57	2	0	0	23
A3G	# uid families	119480	119546	119692	119718	118914	119705	119722	119686	119666	119672	119590	119486	119667	119594	119640	119623	118822	119452	119698	119707	119422	119488	119451	119503	119715	119657	119454	119482	119648	119710	119420	119634	119662	119724	119317	119587	119526	119506	119532	119583	119152	119684	119677	119656	119718	119605	119570	119637
	# A mutants	5	13	0	48	0	0	35	295	21	0	11	0	0	10	28	59	0	122	11	0	4	0	32	23	11	103	392	21	0	66	0	85	0	0	61	28	28	3	21	4	0	35	9	45	85	2	3	42
	# C mutants	0	6	4	0	2	0	0	1	0	0	3	0	4	2	0	0	1	2	0	2	0	0	0	0	0	0	14	0	0	13	52	0	2	18	1	0	0	16	0	1	4	0	27	0	0	10	7	0
	# G mutants	1	1	0	0	2	31	0	0	0	12	0	1	42	0	0	0	31	0	2	11	0	16	0	0	1	0	0	1	1	0	0	0	35	36	0	1	0	3	0	2	0	0	0	0	0	2	0	1
	# T mutants	5	0	0	58	0	0	55	9	39	5	27	2	13	78	50	58	5	8	288	0	23	5	29	15	120	89	20	93	7	4	0	32	1	30	14	151	17	0	5	0	0	22	0	47	2	0	0	22
A3A	# uid families	99888	99977	100092	100099	99388	100072	100080	100072	100055	100040	99971	99908	100037	100013	100026	99959	99289	99843	100069	100076	99849	99888	99853	99889	100062	100020	99866	99889	100028	100078	99820	100025	100026	100091	99787	99951	99932	99910	99886	99979	99628	100050	100049	100026	100085	100004	99974	100032
	# A mutants	5	7	1	39	2	0	7	215	33	0	13	0	0	19	23	50	0	92	11	0	14	0	15	27	172	100	340	88	0	63	3	83	0	0	49	3	67	6	42	1	0	24	7	122	92	2	2	56
	# C mutants	0	2	2	0	5	0	0	2	0	3	2	0	3	0	3	1	0	2	0	1	0	3	2	0	0	0	8	0	0	4	42	0	1	16	1	0	0	13	0	3	3	0	6	0	1	16	9	0
	# G mutants	0	2	0	0	4	24	1	0	2	9	0	7	27	0	0	0	24	0	3	12	0	21	0	0	1	0	0	1	8	0	0	0	25	34	0	1	0	1	1	3	1	0	1	1	0	1	0	0
	# T mutants	8	0	0	69	0	0	51	28	413	7	19	0	8	101	45	89	5	17	273	8	32	5	20	14	82	80	7	115	7	4	0	649	1	27	23	130	4	0	4	0	0	48	0	67	4	0	0	23
CTRL	# uid families	119200	119319	119441	119464	118655	119452	119437	119414	119399	119407	119332	119236	119402	119360	119411	119363	118552	119141	119437	119440	119192	119201	119175	119229	119423	119390	119188	119208	119371	119443	119136	119352	119378	119473	119090	119311	119228	119245	119234	119300	118897	119418	119399	119368	119442	119373	119308	119376
	# A mutants	8	11	0	73	2	0	4	291	47	0	25	0	0	11	15	59	0	130	15	0	8	0	32	27	176	159	422	57	0	75	2	106	0	0	101	46	96	8	43	7	2	35	7	119	119	1	0	63
	# C mutants	0	7	8	0	5	0	0	2	0	0	2	0	5	1	0	0	1	2	0	2	1	2	0	0	0	1	6	0	0	2	58	0	2	24	1	0	0	20	0	3	9	0	12	0	5	19	16	0
	# G mutants	0	3	0	0	0	93	1	0	0	25	0	23	65	0	0	0	20	0	3	18	0	19	0	0	0	0	0	2	4	0	1	1	32	57	0	0	0	0	1	2	12	0	1	0	0	0	0	1
	# T mutants	2	0	0	8	0	1	78	32	37	5	34	3	15	72	37	77	5	26	310	9	37	8	44	16	118	131	11	90	5	13	0	18	4	28	35	132	13	0	11	0	0	24	0	71	28	0	0	35
[truncated: 152 more columns]
