# Supplementary material for: The roles of APOBEC-mediated RNA editing in SARS-CoV-2 mutations, replication and fitness
Source: Sci Rep. 2022 Sep 13;12:14972. doi: 10.1038/s41598-022-19067-x (PMC9470679; doi:10.1038/s41598-022-19067-x)
Supplement: Supplementary file 3 — Supplementary Information 2. [file 41598_2022_19067_MOESM3_ESM.xlsx]

## Sheet: Target C sites
Position	Target Nucleotide	A1ACF	A3A	A3G	Ctrl	position-1	A1/Ctrl	A3A/Ctrl	A3G/Ctrl	Gene	Codon variation	Mutational events (Nextstrain, https://nextstrain.org/ncov/global, last updated 01/22/2022)	Entropy (Nextstrain, https://nextstrain.org/ncov/global, last updated 01/22/2022)	Local sequence (± 5 nucleotides)
147	C	0.202713	0.0171181	0.00692769	0.00899773	A	22.5293	1.90249	0.769937	5'UTR	NA	7	0.015	AAUUACUGUCG
151	C	0.0573911	0.0968132	0.0555196	0.0548901	T	1.04556	1.76376	1.01147	5'UTR	NA	0	0	ACUGUCGUUGA
157	C	0.187753	0.124867	0.180139	0.143167	A	1.31143	0.872175	1.25824	5'UTR	NA	0	0	GUUGACAGGAC
162	C	0.0291005	0.0362636	0.0196364	0.0229127	A	1.27006	1.58269	0.857009	5'UTR	NA	2	0.007	CAGGACACGAG
164	C	0.184264	0.156107	0.192861	0.143987	A	1.27973	1.08417	1.33943	5'UTR	NA	0	0	GGACACGAGUA
171	C	0.0158783	0.0131	0.0138667	0.0147326	A	1.07777	0.889181	0.941228	5'UTR	NA	1	0.003	AGUAACUCGUC
173	C	0.018534	0.00806533	0.0161846	0.012284	T	1.50879	0.656572	1.31753	5'UTR	NA	1	0.003	UAACUCGUCUA
176	C	0.00617567	0.0141085	0.010401	0.0139198	T	0.44366	1.01355	0.747209	5'UTR	NA	1	0.003	CUCGUCUAUCU
180	C	0.0114669	0.0100774	0.00577801	0.00327372	T	3.50271	3.07827	1.76497	5'UTR	NA	3	0.007	UCUAUCUUCUG
183	C	0.00705947	0.00503971	0.0104045	0.00736932	T	0.957954	0.683878	1.41187	5'UTR	NA	0	0	AUCUUCUGCAG
186	C	0.281265	0.255827	0.336129	0.270823	G	1.03856	0.944626	1.24114	5'UTR	NA	5	0.015	UUCUGCAGGCU
190	C	0.0246816	0.0201402	0.0184753	0.0147253	G	1.67614	1.36773	1.25467	5'UTR	NA	0	0	GCAGGCUGCUU
193	C	0.0617338	0.0674981	0.0877983	0.0499182	G	1.2367	1.35218	1.75885	5'UTR	NA	3	0.007	GGCUGCUUACG
197	C	0.169466	0.150239	0.20927	0.173664	A	0.975829	0.865117	1.20503	5'UTR	NA	0	0	GCUUACGGUUU
203	C	0.0317898	2.07346	0.0427944	0.0155641	T	2.04251	133.221	2.74956	5'UTR	NA	16	0.046	GGUUUCGUCCG
206	C	0.142282	0.13721	0.137725	0.136903	T	1.03929	1.00224	1.006	5'UTR	NA	1	0.003	UUCGUCCGUGU
207	C	0.103242	0.090734	0.129505	0.105638	C	0.977318	0.858914	1.22593	5'UTR	NA	1	0.003	UCGUCCGUGUU
214	C	0.151807	0.139142	0.174568	0.14007	G	1.08379	0.993379	1.2463	5'UTR	NA	3	0.007	UGUUGCAGCCG
217	C	0.399336	0.372404	0.49187	0.413145	G	0.966574	0.901387	1.19055	5'UTR	NA	3	0.007	UGCAGCCGAUC
218	C	0.0256449	0.0272733	0.0278	0.030363	C	0.844611	0.898242	0.915589	5'UTR	NA	1	0.003	GCAGCCGAUCA
222	C	0.0158897	0.0887634	0.00578249	0.0114664	T	1.38576	7.74118	0.504299	5'UTR	NA	9	0.035	CCGAUCAUCAG
225	C	0.0564543	0.107825	0.0473709	0.0220985	T	2.55466	4.87927	2.14362	5'UTR	NA	1	0.003	AUCAUCAGCAC
228	C	0.0962005	0.0846911	0.127176	0.0745089	G	1.29113	1.13666	1.70686	5'UTR	NA	0	0	AUCAGCACAUC
230	C	0.00529418	0.0181391	0.00693425	0.011462	A	0.461891	1.58255	0.604979	5'UTR	NA	2	0.005	CAGCACAUCUA
233	C	0.00616811	0.0301987	0.00923361	0.0098125	T	0.628597	3.07758	0.941005	5'UTR	NA	2	0.007	CACAUCUAGGU
241	C	0.0343652	0.93918	0.0784857	0.0474271	T	0.72459	19.8026	1.65487	5'UTR	NA	23	0.167	GGUUUCGUCCG
244	C	0.120719	0.104689	0.139658	0.116932	T	1.03238	0.895295	1.19435	5'UTR	NA	0	0	UUCGUCCGGGU
245	C	0.135698	0.119788	0.147738	0.124292	C	1.09177	0.963767	1.18864	5'UTR	NA	2	0.005	UCGUCCGGGUG
254	C	0.109839	0.134369	0.149456	0.114946	A	0.955564	1.16897	1.30022	5'UTR	NA	1	0.003	UGUGACCGAAA
255	C	0.0317651	0.0342628	0.0531626	0.0352046	C	0.902299	0.973247	1.5101	5'UTR	NA	0	0	GUGACCGAAAG
274	C	0.269903	0.240813	0.318854	0.243074	G	1.11037	0.9907	1.31176	Orf1a/Nsp1	S3S	1	0.003	GAGAGCCUUGU
275	C	0.0132578	0.0131291	0.0104221	0.00984373	C	1.34683	1.33375	1.05875	Orf1a/Nsp1	L4F	2	0.015	AGAGCCUUGUC
280	C	0.0577911	0.0669745	0.0698747	0.0568795	T	1.01603	1.17748	1.22847	Orf1a/Nsp1	V5V	1	0.007	CUUGUCCCUGG
281	C	0.0327089	0.0454298	0.0381989	0.0328057	C	0.997049	1.38481	1.1644	Orf1a/Nsp1	P6S	1	0.003	UUGUCCCUGGU
282	C	0.0317898	0.0211783	0.0173491	0.020479	C	1.55231	1.03415	0.847162	Orf1a/Nsp1	P6L	2	0.005	UGUCCCUGGUU
289	C	0.0379343	0.0846749	0.0427568	0.0270155	T	1.40417	3.1343	1.58267	Orf1a/Nsp1	F8F	2	0.005	GGUUUCAACGA
292	C	0.259282	0.0725353	0.106282	0.0711948	A	3.64187	1.01883	1.49284	Orf1a/Nsp1	N9K	1	0.003	UUCAACGAGAA
300	C	0.250461	0.0171283	0.0231064	0.0122759	A	20.4027	1.39528	1.88227	Orf1a/Nsp1	T12I	3	0.007	GAAAACACACG
302	C	2.4161	0.0947466	0.105201	0.0917071	A	26.3459	1.03314	1.14714	Orf1a/Nsp1	H13Y	0	0	AAACACACGUC
304	C	0.522895	0.24525	0.367438	0.237111	A	2.20528	1.03432	1.54964	Orf1a/Nsp1	H13H	0	0	ACACACGUCCA
307	C	0.0265137	0.0131234	0.0162152	0.0180409	T	1.46964	0.727422	0.898799	Orf1a/Nsp1	V14V	1	0.003	CACGUCCAACU
308	C	0.0247335	0.0111018	0.0312424	0.00901846	C	2.74254	1.23101	3.46427	Orf1a/Nsp1	Q15X	0	0	ACGUCCAACUC
311	C	0.161444	0.014112	0.0127121	0.0073692	A	21.908	1.91501	1.72503	Orf1a/Nsp1	L16F	1	0.003	UCCAACUCAGU
313	C	0.0476337	0.0594261	0.0115532	0.0147319	T	3.23338	4.03384	0.784232	Orf1a/Nsp1	L16L	7	0.044	CAACUCAGUUU
320	C	0.254945	0.231785	0.275033	0.228404	G	1.1162	1.0148	1.20415	Orf1a/Nsp1	P19S	0	0	GUUUGCCUGUU
321	C	0.0952205	0.0845998	0.102783	0.0719954	C	1.32259	1.17507	1.42764	Orf1a/Nsp1	P19L	0	0	UUUGCCUGUUU
329	C	0.137682	0.086753	0.127254	0.0950438	A	1.44861	0.912769	1.3389	Orf1a/Nsp1	Q22X	0	0	UUUUACAGGUU
335	C	0.11213	0.113995	0.0555176	0.0458806	T	2.44396	2.48461	1.21005	Orf1a/Nsp1	R24C	10	0.029	AGGUUCGCGAC
337	C	0.309477	0.199458	0.197503	0.164471	G	1.88165	1.21272	1.20084	Orf1a/Nsp1	R24R	11	0.022	GUUCGCGACGU
340	C	0.734071	0.0294527	0.039633	0.0280479	A	26.172	1.05008	1.41305	Orf1a/Nsp1	D25D	0	0	CGCGACGUGCU
15981	C	0.123597	0.484426	0.0314973	0.0249216	T	4.95946	19.438	1.26386	Orf1b/Nsp12	I738I	3	0.009	GAUAUCGUAAA
15989	C	3.64754	0.0280673	0.0113007	0.0135914	A	268.371	2.06508	0.831459	Orf1b/Nsp12	T741I	0	0	AAAAACAGAUG
15998	C	3.98579	0.0215419	0.00968789	0.0141586	A	281.51	1.52147	0.68424	Orf1b/Nsp12	T744I	0	0	UGGUACACUUA
16000	C	4.05899	0.010444	0.0209903	0.013592	A	298.632	0.768396	1.54431	Orf1b/Nsp12	L745K	1	0.003	GUACACUUAUG
16012	C	3.696	0.276808	0.318896	0.283779	A	13.0242	0.975435	1.12375	Orf1b/Nsp12	R749W	0	0	UUGAACGGUUC
16017	C	0.115613	0.270373	0.0428044	0.0289014	T	4.00026	9.355	1.48105	Orf1b/Nsp12	F750F	0	0	CGGUUCGUGUC
16022	C	0.177966	0.00915637	0.0129429	0.00624273	T	28.5076	1.46673	2.07327	Orf1b/Nsp12	S752F	0	0	CGUGUCUUUAG
16028	C	0.211401	0.0731261	0.0403757	0.0294613	G	7.17555	2.48211	1.37047	Orf1b/Nsp12	A754V	0	0	UUUAGCUAUAG
16037	C	0.276768	0.0346288	0.0339312	0.0357046	G	7.75161	0.969869	0.950331	Orf1b/Nsp12	A757V	0	0	AGAUGCUUACC
16041	C	0.50208	0.0594224	0.0557387	0.0600618	A	8.35939	0.989354	0.928022	Orf1b/Nsp12	Y758Y	0	0	GCUUACCCACU
16042	C	0.0450922	0.0399382	0.058302	0.0494341	C	0.912169	0.807908	1.17939	Orf1b/Nsp12	P759S	0	0	CUUACCCACUU
16043	C	0.0128878	0.0144144	0.0170013	0.0250048	C	0.515414	0.576465	0.67992	Orf1b/Nsp12	P759L	0	0	UUACCCACUUA
16045	C	1.37188	0.0156863	0.00484825	0.00850504	A	161.302	1.84435	0.570044	Orf1b/Nsp12	L760F	0	0	ACCCACUUACU
16049	C	4.85251	0.00653095	0.00807637	0.00963211	A	503.785	0.67804	0.838484	Orf1b/Nsp12	T761I	1	0.005	ACUUACUAAAC
16054	C	22.1537	0.00914728	0.00646459	0.00850427	A	2605.01	1.07561	0.760159	Orf1b/Nsp12	H763Y	1	0.003	CUAAACAUCCU
16057	C	1.15549	0.108715	0.0591265	0.0431752	T	26.7628	2.51799	1.36946	Orf1b/Nsp12	P764S	2	0.005	AACAUCCUAAU
16058	C	0.0155503	0.00588624	0.00808852	0.0107827	C	1.44215	0.545896	0.750138	Orf1b/Nsp12	P764L	0	0	ACAUCCUAAUC
16063	C	0.0507706	4.46254	0.0298438	0.0277269	T	1.8311	160.947	1.07635	Orf1b/Nsp12	Q766X	0	0	CUAAUCAGGAG
16073	C	0.485795	0.236072	0.266981	0.239922	G	2.0248	0.983953	1.11278	Orf1b/Nsp12	A769V	0	0	GUAUGCUGAUG
16080	C	0.538798	0.0563222	0.0291583	0.0107938	T	49.9174	5.21801	2.70139	Orf1b/Nsp12	V771V	0	0	GAUGUCUUUCA
16084	C	0.135285	0.10885	0.0291347	0.00852176	T	15.8753	12.7732	3.41886	Orf1b/Nsp12	H773Y	1	0.003	UCUUUCAUUUG
16092	C	6.57389	0.0163399	0.018585	0.0136081	A	483.088	1.20075	1.36573	Orf1b/Nsp12	Y775Y	3	0.007	UUGUACUUACA
16096	C	1.58821	0.0254679	0.0193883	0.00453309	A	350.359	5.61822	4.27706	Orf1b/Nsp12	Q777X	0	0	ACUUACAAUAC
16101	C	1.69958	0.00589364	0.00648004	0.0107966	A	157.419	0.545881	0.600195	Orf1b/Nsp12	Y778Y	0	0	CAAUACAUAAG
16111	C	1.70443	0.0267888	0.0234396	0.0192728	G	88.4367	1.38998	1.2162	Orf1b/Nsp12	L782L	11	0.022	GAAAGCUACAU
16114	C	3.84179	0.0316176	0.0122284	0.0177306	A	216.676	1.78322	0.689679	Orf1b/Nsp12	H783Y	0	0	AGCUACAUGAU
16127	C	0.210767	0.134136	0.144884	0.140824	A	1.49667	0.952506	1.02883	Orf1b/Nsp12	T787I	0	0	GUUAACAGGAC
16132	C	0.13028	0.0189659	0.0194161	0.0187228	A	6.95839	1.01299	1.03703	Orf1b/Nsp12	H789Y	0	0	CAGGACACAUG
16134	C	0.0568206	0.010473	0.0210427	0.0124913	A	4.5488	0.83842	1.68459	Orf1b/Nsp12	H789H	0	0	GGACACAUGUU
16143	C	0.110932	0.00854544	0.00568971	0.0091205	A	12.1629	0.936948	0.623838	Orf1b/Nsp12	D792D	0	0	UUAGACAUGUA
16151	C	0.0342136	0.0313101	0.0225908	0.0300011	T	1.14041	1.04363	0.753	Orf1b/Nsp12	S795F	0	0	GUAUUCUGUUA
16159	C	0.251369	0.0580762	0.0710359	0.061719	G	4.0728	0.940978	1.15096	Orf1b/Nsp12	L7898F	0	0	UUAUGCUUACU
16163	C	1.26819	0.0110983	0.00484598	0.00453191	A	279.836	2.44892	1.0693	Orf1b/Nsp12	T799I	0	0	GCUUACUAAUG
22982	C	0.0536838	0.214028	0.053295	0.0266428	T	2.01494	8.03325	2.00035	Spike	Q474X	0	0	UCUAUCAGGCC
22986	C	0.1657	0.181249	0.216149	0.180701	G	0.916984	1.00303	1.19617	Spike	A475V	0	0	UCAGGCCGGUA
22987	C	0.0421015	0.0473949	0.0247024	0.0481888	C	0.873679	0.983525	0.512617	Spike	A475A	3	0.013	CAGGCCGGUAG
22993	C	0.154131	0.0960455	0.125042	0.100792	G	1.52921	0.95291	1.2406	Spike	S477S	6	0.051	GGUAGCACACC
22995	C	0.0699424	0.0192092	0.0216099	0.0152128	A	4.59761	1.2627	1.42051	Spike	T478I	17	0.623	UAGCACACCUU
22997	C	0.162291	0.0179315	0.0254738	0.0253612	A	6.39919	0.707043	1.00444	Spike	P479S	3	0.007	GCACACCUUGU
22998	C	0.0122247	0.0147333	0.0316549	0.0101459	C	1.20489	1.45214	3.11996	Spike	P479L	1	0.003	CACACCUUGUA
23029	C	1.58978	0.0249664	0.00463013	0.00697164	A	228.035	3.58113	0.664137	Spike	Y489Y	5	0.027	UGUUACUUUCC
23033	C	0.175872	0.0275366	0.0262421	0.0145811	T	12.0616	1.88851	1.79973	Spike	P491S	0	0	ACUUUCCUUUA
23034	C	0.01223	0.0096107	0.014672	0.00951475	C	1.28537	1.01008	1.54203	Spike	P491L	0	0	CUUUCCUUUAC
23039	C	0.873128	0.0140924	0.0115851	0.0107824	A	80.977	1.30698	1.07444	Spike	Q493X	0	0	CUUUACAAUCA
23043	C	0.0333227	0.133418	0.00386524	0.00698355	T	4.7716	19.1046	0.553478	Spike	S494L	1	0.003	ACAAUCAUAUG
23053	C	0.0346892	0.0391141	0.0293738	0.0323779	T	1.07138	1.20805	0.907218	Spike	F497F	0	0	GGUUUCCAACC
23054	C	0.0415761	0.0527043	0.0371739	0.0426201	C	0.975505	1.23661	0.872215	Spike	Q498X	0	0	GUUUCCAACCC
23057	C	0.0727475	0.0686131	0.0935143	0.074264	A	0.97958	0.923907	1.25921	Spike	P499S	0	0	UCCAACCCACU
23058	C	0.00884775	0.0109118	0.0061897	0.00698994	C	1.26578	1.56108	0.885515	Spike	P499L	1	0.005	CCAACCCACUA
23059	C	0.00680499	0.0102696	0.007737	0.0184254	C	0.369326	0.557358	0.419909	Spike	P499P	4	0.01	CAACCCACUAA
23061	C	0.252693	0.0083272	0.00386136	0.0120479	A	20.9741	0.691175	0.320501	Spike	T500I	0	0	ACCCACUAAUG
23077	C	0.100439	0.0915159	0.114168	0.0798337	A	1.2581	1.14633	1.43008	Spike	Y505Y	1	0.003	GGUUACCAACC
23078	C	0.0298603	0.022399	0.0354848	0.019008	C	1.57093	1.1784	1.86683	Spike	Q506X	0	0	GUUACCAACCA
23081	C	0.956207	0.0159993	0.0223708	0.0196416	A	48.6827	0.81456	1.13895	Spike	P507S	0	0	ACCAACCAUAC
23082	C	0.00407186	0.0159993	0.0115711	0.0139392	C	0.292115	1.14779	0.830113	Spike	P507L	0	0	CCAACCAUACA
23086	C	0.540199	0.0179192	0.0161996	0.0152064	A	35.5244	1.1784	1.06531	Spike	Y508Y	4	0.009	CCAUACAGAGU
23099	C	1.9079	0.0109375	0.0224806	0.0057311	A	332.903	1.90845	3.92257	Spike	L513F	0	0	UAGUACUUUCU
23103	C	0.355539	0.111314	0.00775524	0.0070045	T	50.7587	15.8918	1.10718	Spike	S514F	2	0.005	ACUUUCUUUUG
23111	C	4.20845	0.0231233	0.0216824	0.0133541	A	315.143	1.73155	1.62365	Spike	L517F	0	0	UUGAACUUCUA
23114	C	0.140343	0.0456146	0.00929354	0.00508673	T	27.5901	8.96737	1.82702	Spike	L518L	5	0.011	AACUUCUACAU
23117	C	1.46026	0.0339731	0.021631	0.0247427	A	59.0175	1.37305	0.874235	Spike	H519Y	0	0	UUCUACAUGCA
23121	C	0.601253	0.0418709	0.0590163	0.0459169	G	13.0944	0.911885	1.28528	Spike	A520V	0	0	ACAUGCACCAG
23123	C	1.26829	0.0288526	0.0463682	0.0330029	A	38.4298	0.874246	1.40497	Spike	P521S	1	0.003	AUGCACCAGCA
23124	C	0.0224227	0.0480424	0.0378446	0.0279074	C	0.803468	1.72149	1.35607	Spike	P521L	0	0	UGCACCAGCAA
23127	C	0.25284	0.0469287	0.0348807	0.0159094	G	15.8925	2.94975	2.19246	Spike	A522V	4	0.009	ACCAGCAACUG
23130	C	1.54279	0.01665	0.0254702	0.0158491	A	97.3424	1.05054	1.60705	Spike	T523I	0	0	AGCAACUGUUU
23141	C	0.890077	0.00769492	0.0139129	0.0139675	A	63.725	0.550918	0.996097	Spike	P527S	0	0	GUGGACCUAAA
23142	C	0.00883614	0.0211538	0.00618099	0.0107887	C	0.819022	1.96075	0.572916	Spike	P527L	0	0	UGGACCUAAAA
23151	C	0.555665	0.0121878	0.00541105	0.00571396	T	97.247	2.13298	0.946987	Spike	S530F	0	0	AAAGUCUACUA
23154	C	0.175962	0.014095	0.0208522	0.0139546	A	12.6096	1.01006	1.49428	Spike	T531I	0	0	GUCUACUAAUU
23170	C	13.5581	0.0499437	0.0131217	0.0152138	A	891.17	3.28278	0.862486	Spike	N536N	2	0.005	AAAAACAAAUG
23179	C	0.24905	0.103598	0.0131844	0.0165654	T	15.0344	6.25391	0.795903	Spike	V539V	0	0	UGUGUCAAUUU
23304	C	0.0179685	0.0226421	0.0201054	0.012182	A	1.47501	1.85866	1.65043	Spike	T581I	0	0	ACAGACACUUG
23306	C	0.129614	0.0124298	0.0157916	0.0129295	A	10.0246	0.961351	1.22136	Spike	L582F	2	0.005	AGACACUUGAG
23315	C	0.0277194	0.0233178	0.0147417	0.0242579	T	1.1427	0.961246	0.607705	Spike	L585F	1	0.003	AGAUUCUUGAC
23320	C	0.0822324	0.0287432	0.0168419	0.0202045	A	4.07001	1.42262	0.833574	Spike	D586D	1	0.003	CUUGACAUUAC
23325	C	0.0482798	0.0248656	0.0126342	0.0153579	A	3.14365	1.61908	0.822655	Spike	T588I	0	0	CAUUACACCAU
23327	C	0.0607707	0.044276	0.0694671	0.0549522	A	1.10588	0.805718	1.26414	Spike	P589S	0	0	UUACACCAUGU
23328	C	0.00805211	0.0101085	0.00842922	0.0177973	C	0.452433	0.567977	0.473622	Spike	P589L	0	0	UACACCAUGUU
23334	C	0.0412626	0.461429	0.0538725	0.00891786	T	4.62697	51.7422	6.04097	Spike	S581F	0	0	AUGUUCUUUUG
23347	C	0.0545505	0.091711	0.0400164	0.0291078	T	1.87408	3.15073	1.37476	Spike	V595V	0	0	GGUGUCAGUGU
23358	C	0.236197	0.0186608	0.0136957	0.00727949	A	32.4469	2.56347	1.88141	Spike	T599I	0	0	UAUAACACCAG
23360	C	0.233132	0.0194768	0.0179486	0.0129696	A	17.9752	1.50172	1.38389	Spike	P600S	0	0	UAACACCAGGA
23361	C	0.0698274	0.10424	0.10647	0.0695911	C	1.0034	1.4979	1.52994	Spike	P600L	0	0	AACACCAGGAA
23367	C	0.234288	0.0124334	0.0105288	0.00808506	A	28.978	1.53782	1.30225	Spike	T602I	0	0	AGGAACAAAUA
23373	C	0.434903	0.0155537	0.00526981	0.0145675	A	29.8544	1.0677	0.361752	Spike	T604I	2	0.005	AAAUACUUCUA
23376	C	0.0214805	0.0637879	0.00105395	0.014569	T	1.4744	4.37833	0.0723421	Spike	S605F	0	0	UACUUCUAACC
23380	C	0.114699	0.0241463	0.0337674	0.0251183	A	4.56637	0.961304	1.34433	Spike	N606N	0	0	UCUAACCAGGU
23381	C	0.015285	0.0210903	0.0995457	0.0154405	C	0.98993	1.36591	6.44705	Spike	Q607X	0	0	CUAACCAGGUU
23388	C	0.210423	0.206216	0.205566	0.174019	G	1.2092	1.18502	1.18129	Spike	A609V	0	0	GGUUGCUGUUC
23393	C	0.0449701	0.0469017	0.00741683	0.0430947	T	1.04352	1.08834	0.172105	Spike	L611F	0	0	CUGUUCUUUAU
23399	C	0.0339392	0.37029	0.0483808	0.0290724	T	1.1674	12.7368	1.66415	Spike	Q613X	0	0	UUUAUCAGGAU
23410	C	0.573393	0.040367	0.0241904	0.0306875	A	18.6849	1.31542	0.788283	Spike	N616N	1	0.003	GUUAACUGCAC
23413	C	0.0866342	0.0597743	0.0557431	0.0718733	G	1.20537	0.831661	0.775575	Spike	C617C	0	0	AACUGCACAGA
23415	C	0.40661	0.0412647	0.034827	0.0356376	A	11.4096	1.1579	0.977254	Spike	T618I	1	0.003	CUGCACAGAAG
23422	C	0.087812	0.114471	0.0284867	0.0421315	T	2.08424	2.71699	0.676138	Spike	V620V	5	0.011	GAAGUCCCUGU
23423	C	0.0215934	0.0226871	0.0190696	0.0292919	C	0.737181	0.774518	0.651021	Spike	P621S	2	0.005	AAGUCCCUGUU
23424	C	0.0270365	0.0399195	0.0190911	0.0301386	C	0.897072	1.32453	0.633441	Spike	P621L	0	0	AGUCCCUGUUG
23430	C	0.18384	0.113774	0.111954	0.118347	G	1.5534	0.961356	0.945978	Spike	A623V	4	0.011	UGUUGCUAUUC
23435	C	0.152486	1.64192	0.0258051	0.0123827	T	12.3145	132.598	2.08397	Spike	H625Y	0	0	CUAUUCAUGCA
23439	C	0.357846	0.176463	0.198009	0.164177	G	2.17963	1.07483	1.20607	Spike	A626V	2	0.005	UCAUGCAGAUC
23444	C	0.0584417	0.328983	0.00953915	0.00488059	T	11.9743	67.4065	1.95451	Spike	Q628X	0	0	CAGAUCAACUU
23447	C	1.15074	0.0225327	0.0147412	0.0185925	A	61.8928	1.21192	0.792858	Spike	L629F	0	0	AUCAACUUACU
23451	C	1.16309	0.023326	0.0158028	0.0153678	A	75.6836	1.51785	1.0283	Spike	T630I	0	0	ACUUACUCCUA
23453	C	0.0732614	0.094744	0.0336718	0.0290853	T	2.51885	3.25746	1.15769	Spike	P631S	2	0.005	UUACUCCUACU
23454	C	0.00804405	0.0178632	0.00842008	0.016972	C	0.473959	1.05251	0.496115	Spike	P631L	1	0.003	UACUCCUACUU
23457	C	1.07366	0.00854674	0.0126354	0.0072762	A	147.558	1.17462	1.73654	Spike	T632I	3	0.008	UCCUACUUGGC
23462	C	0.291532	0.188863	0.180074	0.165753	G	1.75883	1.13942	1.0864	Spike	R634C	0	0	CUUGGCGUGUU
23472	C	0.221346	0.0880282	0.00633192	0.00810465	T	27.311	10.8614	0.78127	Spike	S637F	0	0	UUAUUCUACAG
23475	C	0.802827	0.0218244	0.0200701	0.0259429	A	30.946	0.841247	0.773629	Spike	T638I	0	0	UUCUACAGGUU
23481	C	0.118992	0.191283	0.0189657	0.00404485	T	29.4182	47.2906	4.68886	Spike	S640F	3	0.009	AGGUUCUAAUG
23492	C	0.226109	1.45718	0.0420968	0.018586	T	12.1655	78.4019	2.26497	Spike	Q644X	0	0	UUUUUCAAACA
23496	C	1.45195	0.0311134	0.0179227	0.0226574	A	64.0828	1.37321	0.791029	Spike	T645I	0	0	UCAAACACGUG
23498	C	20.7256	0.0311151	0.033713	0.0267051	A	776.094	1.16514	1.26242	Spike	R646C	0	0	AAACACGUGCA
23502	C	0.259171	0.0976486	0.0854007	0.0737548	G	3.51395	1.32396	1.1579	Spike	A647V	0	0	ACGUGCAGGCU
26252	C	0.0138409	0.0459123	0.00813431	0.0239965	T	0.576791	1.9133	0.33898	Envelope	S3L	0	0	GUACUCAUUCG
26256	C	0.0397683	0.142825	0.026022	0.0252083	T	1.57759	5.66581	1.03228	Envelope	F4F	6	0.013	UCAUUCGUUUC
26261	C	0.061372	0.133212	0.0430856	0.0491866	T	1.24774	2.7083	0.875962	Envelope	S6L	0	0	CGUUUCGGAAG
26270	C	0.199931	0.0422354	0.0325598	0.0363184	A	5.50494	1.16292	0.896508	Envelope	T9I	3	0.368	AGAGACAGGUA
26276	C	0.0363331	0.0251774	0.0154544	0.0153773	A	2.36277	1.6373	1.00501	Envelope	T11M	0	0	AGGUACGUUAA
26292	C	0.0129741	0.0103685	0.0162697	0.0116865	G	1.11018	0.887224	1.39218	Envelope	S16S	0	0	AAUAGCGUACU
26296	C	0.0259783	0.0185365	0.0285	0.00492641	A	5.27327	3.76268	5.78514	Envelope	L18F	0	0	GCGUACUUCUU
26299	C	0.0172806	0.014054	0.00325047	0.00491651	T	3.5148	2.85853	0.661134	Envelope	L19F	0	0	UACUUCUUUUU
26305	C	0.0294671	0.0252276	0.0122252	0.0154071	T	1.91257	1.6374	0.793482	Envelope	L21F	3	0.027	UUUUUCUUGCU
26309	C	0.0475939	0.0222181	0.0154621	0.0307738	G	1.54657	0.721982	0.502444	Envelope	A22V	0	0	UCUUGCUUUCG
26313	C	0.0363879	0.135022	0.0154861	0.0104757	T	3.47357	12.8891	1.47829	Envelope	F23F	3	0.011	GCUUUCGUGGU
26322	C	0.0406455	0.0236981	0.0130181	0.0135392	T	3.00206	1.75033	0.961509	Envelope	F26F	0	0	GUAUUCUUGCU
26326	C	0.198366	0.189128	0.200393	0.188757	G	1.05091	1.00197	1.06165	Envelope	L28L	1	0.003	UCUUGCUAGUU
26333	C	0.092737	0.143154	0.0358642	0.0215618	A	4.30099	6.63923	1.66332	Envelope	T30I	0	0	AGUUACACUAG
26335	C	0.142652	0.0281361	0.0243994	0.0307543	A	4.63845	0.914867	0.793365	Envelope	L31L	1	0.003	UUACACUAGCC
26339	C	0.166208	0.137143	0.156288	0.117002	G	1.42055	1.17214	1.33577	Envelope	A32V	0	0	ACUAGCCAUCC
26340	C	0.0173993	0.0134033	0.0122693	0.0105156	C	1.65462	1.27462	1.16678	Envelope	A32A	1	0.003	CUAGCCAUCCU
26343	C	0.0310854	0.0872317	0.0243615	0.0294795	T	1.05447	2.95906	0.826389	Envelope	I33I	0	0	GCCAUCCUUAC
26344	C	0.00690787	0.00591401	0.00730846	0.00859819	C	0.80341	0.687821	0.85	Envelope	L34F	0	0	CCAUCCUUACU
26348	C	0.195147	0.0384411	0.0284218	0.0122831	A	15.8874	3.12958	2.31389	Envelope	T35I	0	0	CCUUACUGCGC
26351	C	0.297038	0.248388	0.246863	0.21127	G	1.40597	1.17569	1.16848	Envelope	A36V	0	0	UACUGCGCUUC
26353	C	0.0872118	0.0258738	0.0186772	0.0184247	G	4.73342	1.4043	1.0137	Envelope	L37F	1	0.003	CUGCGCUUCGA
26356	C	0.0397202	0.101277	0.0446628	0.0399202	T	0.994992	2.537	1.1188	Envelope	R38X	0	0	CGCUUCGAUUG
26366	C	0.484718	0.448899	0.434584	0.453127	G	1.06972	0.99067	0.959079	Envelope	A41V	1	0.003	GUGUGCGUACU
26370	C	0.410816	0.0200267	0.0114113	0.00924078	A	44.4569	2.16721	1.23489	Envelope	Y42Y	0	0	GCGUACUGCUG
26373	C	0.170952	0.0804571	0.083364	0.0519477	G	3.29085	1.54881	1.60477	Envelope	C43C	0	0	UACUGCUGCAA
26376	C	0.111957	0.049028	0.0506139	0.0388771	G	2.87976	1.2611	1.30189	Envelope	C44C	0	0	UGCUGCAAUAU
26388	C	0.638139	0.0513561	0.0508197	0.0433442	A	14.7226	1.18484	1.17247	Envelope	N48N	1	0.003	GUUAACGUGAG
26395	C	0.340434	0.0170485	0.00651455	0.0117031	T	29.0892	1.45675	0.556651	Envelope	L51F	2	0.005	UGAGUCUUGUA
26404	C	2.11946	0.00961588	0.0089388	0.0067602	A	313.52	1.42243	1.32227	Envelope	P54S	0	0	UAAAACCUUCU
26405	C	0.0355052	0.0207612	0.00895882	0.00554522	C	6.40285	3.74398	1.61559	Envelope	P54L	0	0	AAAACCUUCUU
26408	C	0.0346126	0.337067	0.0203429	0.00923031	T	3.74988	36.5174	2.20392	Envelope	P55F	2	0.005	ACCUUCUUUUU
26415	C	0.739121	0.0586506	0.0611581	0.0400891	A	18.437	1.46301	1.52556	Envelope	Y57Y	1	0.003	UUUUACGUUUA
26421	C	1.10913	0.0096282	0.0122044	0.0129257	A	85.8082	0.744888	0.9442	Envelope	Y59Y	1	0.003	GUUUACUCUCG
26423	C	0.23303	0.0489683	0.0236372	0.0129463	T	17.9998	3.78243	1.82579	Envelope	S60F	1	0.003	UUACUCUCGUG
26425	C	0.0527609	0.336229	0.0268498	0.0233802	T	2.25665	14.381	1.1484	Envelope	R61C	0	0	ACUCUCGUGUU
26437	C	0.072687	0.0511278	0.00895321	0.0129275	T	5.62269	3.95498	0.692573	Envelope	L65L	0	0	AAAAUCUGAAU
26444	C	0.0968582	0.0940358	0.00731916	0.00430602	T	22.4936	21.8382	1.69975	Envelope	S67F	1	0.003	GAAUUCUUCUA
26447	C	0.107207	0.0177611	0.0056924	0.00799311	T	13.4124	2.22205	0.712163	Envelope	S68F	2	0.005	UUCUUCUAGAG
26799	C	0.01637	0.021646	0.0335554	0.0255515	G	0.640666	0.847151	1.31325	Membrane	L93F	0	0	UGUGGCUCAGC
26801	C	0.00818844	0.0498163	0.0102766	0.00669413	T	1.22323	7.44178	1.53516	Membrane	L93L	9	0.049	UGGCUCAGCUA
26804	C	0.124245	0.083769	0.098011	0.101087	G	1.22909	0.828683	0.969571	Membrane	S94S	0	0	CUCAGCUACUU
26807	C	0.0866551	0.0165981	0.00959259	0.0109549	A	7.91017	1.51513	0.875644	Membrane	Y95Y	0	0	AGCUACUUCAU
26810	C	0.00818895	0.0678436	0.00548002	0.00608624	T	1.34548	11.147	0.900394	Membrane	F96F	0	0	UACUUCAUUGC
26815	C	0.108466	0.0505189	0.049313	0.0401611	G	2.70077	1.25791	1.22788	Membrane	A98V	0	0	CAUUGCUUCUU
26818	C	0.0839023	0.0274277	0.00753322	0.00730162	T	11.4909	3.75639	1.03172	Membrane	S99F	0	0	UGCUUCUUUCA
26822	C	0.00955364	0.233205	0.0150734	0.0115646	T	0.826108	20.1653	1.30341	Membrane	F100F	3	0.009	UCUUUCAGACU
26826	C	0.549709	0.0122677	0.00821749	0.0139937	A	39.2827	0.876662	0.587229	Membrane	L102L	0	0	UCAGACUGUUU
26833	C	0.240896	0.259857	0.293906	0.273311	G	0.881402	0.950774	1.07536	Membrane	A104V	1	0.003	GUUUGCGCGUA
26835	C	0.126935	0.0960497	0.104159	0.107743	G	1.17813	0.891471	0.966735	Membrane	R105C	0	0	UUGCGCGUACG
26839	C	0.258026	0.201459	0.187733	0.101025	A	2.55407	1.99414	1.85827	Membrane	T106M	0	0	GCGUACGCGUU
26841	C	0.10574	0.104653	0.109597	0.0955395	G	1.10677	1.09539	1.14713	Membrane	R107C	0	0	GUACGCGUUCC
26845	C	0.0266104	0.0425818	0.0308242	0.0340778	T	0.780874	1.24955	0.904526	Membrane	S108F	0	0	GCGUUCCAUGU
26846	C	0.0177392	0.0151584	0.0178103	0.0121749	C	1.45704	1.24506	1.46288	Membrane	S108S	1	0.003	CGUUCCAUGUG
26854	C	0.0471012	0.0368404	0.0150778	0.0103515	T	4.5502	3.55896	1.45659	Membrane	S111L	0	0	GUGGUCAUUCA
26858	C	0.0470877	0.229629	0.0164468	0.013392	T	3.5161	17.1467	1.22811	Membrane	F112F	4	0.026	UCAUUCAAUCC
26862	C	0.0642164	0.105578	0.0445997	0.0353725	T	1.81543	2.98475	1.26086	Membrane	P114S	0	0	UCAAUCCAGAA
26863	C	0.0122927	0.0325248	0.0185195	0.0121849	C	1.00885	2.66926	1.51987	Membrane	P114L	0	0	CAAUCCAGAAA
26869	C	3.35171	0.0064959	0.00821974	0.00669417	A	500.691	0.970381	1.22789	Membrane	T116I	0	0	AGAAACUAACA
26873	C	0.58238	0.017328	0.0137025	0.0115674	A	50.3464	1.498	1.18457	Membrane	N117N	12	0.038	ACUAACAUUCU
26877	C	0.127165	0.0556777	0.00480502	0.00731761	T	17.3779	7.60873	0.656638	Membrane	L119F	0	0	ACAUUCUUCUC
26880	C	0.0717488	0.0643245	0.0130312	0.00731293	T	9.81122	8.796	1.78194	Membrane	L120F	0	0	UUCUUCUCAAC
26882	C	0.182218	0.120579	0.0226085	0.0255677	T	7.12688	4.71609	0.88426	Membrane	L120L	6	0.013	CUUCUCAACGU
26885	C	1.02901	0.0411784	0.0301614	0.0237476	A	43.3309	1.734	1.27008	Membrane	N121N	14	0.037	CUCAACGUGCC
26889	C	0.250796	0.304962	0.339375	0.298513	G	0.84015	1.0216	1.13689	Membrane	P123S	0	0	ACGUGCCACUC
26890	C	0.00817812	0.0180237	0.00821069	0.0151992	C	0.538061	1.18583	0.540204	Membrane	P123L	0	0	CGUGCCACUCC
26892	C	0.358474	0.0346056	0.018474	0.020671	A	17.3419	1.67412	0.89372	Membrane	L124F	1	0.003	UGCCACUCCAU
26894	C	0.0197638	0.428965	0.0266847	0.0224949	T	0.878591	19.0695	1.18626	Membrane	L124L	9	0.038	CCACUCCAUGG
26895	C	0.0156747	0.154283	0.179951	0.00851157	C	1.84158	18.1263	21.1419	Membrane	H125Y	1	0.003	CACUCCAUGGC
26900	C	0.0470242	0.0576759	0.0608959	0.0687005	G	0.684481	0.839527	0.886397	Membrane	G126G	0	0	CAUGGCACUAU
26902	C	0.0109042	0.0115352	0.00957913	0.0164152	A	0.664273	0.702715	0.583554	Membrane	T127I	2	0.005	UGGCACUAUUC
26907	C	0.163149	0.103994	0.0514015	0.0517513	T	3.15255	2.00949	0.993241	Membrane	L129L	1	0.005	CUAUUCUGACC
26911	C	1.41448	0.0556515	0.0678994	0.0822704	A	17.193	0.676446	0.825319	Membrane	T130I	0	0	UCUGACCAGAC
26912	C	0.00614767	0.0166217	0.0157704	0.0194964	C	0.315323	0.852555	0.808888	Membrane	T130T	2	0.009	CUGACCAGACC
26916	C	0.925224	0.0650707	0.0747815	0.0719188	A	12.8648	0.904781	1.0398	Membrane	P132S	0	0	CCAGACCGCUU
26917	C	0.0348311	0.0433517	0.0507357	0.0414235	C	0.840853	1.04655	1.2248	Membrane	P132L	0	0	CAGACCGCUUC
26919	C	0.258564	0.0267094	0.0130124	0.0194754	G	13.2764	1.37144	0.668144	Membrane	L133F	0	0	GACCGCUUCUA
26922	C	0.166494	0.0382536	0.00821974	0.00669417	T	24.8714	5.71446	1.22789	Membrane	L134L	2	0.005	CGCUUCUAGAA
26934	C	2.33615	0.0405031	0.0439271	0.0518245	A	45.0781	0.781543	0.847612	Membrane	L138F	0	0	GUGAACUCGUA
26936	C	0.172139	0.0780426	0.0390896	0.0347286	T	4.95671	2.24722	1.12557	Membrane	L138L	7	0.023	GAACUCGUAAU
26942	C	0.0458995	0.193558	0.0735719	0.0501045	T	0.916076	3.86309	1.46837	Membrane	I140I	1	0.003	GUAAUCGGAGC
26947	C	0.142357	0.0673381	0.0955182	0.0884972	G	1.6086	0.760907	1.07934	Membrane	A142V	0	0	CGGAGCUGUGA
26954	C	0.0806926	0.0629231	0.0556166	0.0536464	T	1.50416	1.17292	1.03672	Membrane	I144I	1	0.003	GUGAUCCUUCG
26955	C	0.034109	0.00938452	0.010276	0.0103481	C	3.29617	0.906887	0.993038	Membrane	L145F	0	0	UGAUCCUUCGU
26958	C	0.309821	1.04737	0.0369952	0.0219135	T	14.1384	47.7954	1.68823	Membrane	R146C	0	0	UCCUUCGUGGA
26964	C	1.67736	0.0223898	0.0137083	0.0115682	A	144.997	1.93546	1.185	Membrane	H148Y	1	0.003	GUGGACAUCUU
26967	C	0.235525	0.0621055	0.0191878	0.0194868	T	12.0864	3.18706	0.984658	Membrane	L149F	0	0	GACAUCUUCGU
26970	C	0.177654	0.165425	0.0475122	0.0452254	T	3.92819	3.65779	1.05056	Membrane	R150C	0	0	AUCUUCGUAUU
26977	C	0.260909	0.196294	0.228835	0.222251	G	1.17394	0.883211	1.02962	Membrane	A152V	0	0	UAUUGCUGGAC
26982	C	5.05852	0.0194925	0.0239925	0.0280134	A	180.575	0.695826	0.856464	Membrane	H154Y	0	0	CUGGACACCAU
26984	C	1.90164	0.0656708	0.0760555	0.0547745	A	34.7175	1.19893	1.38852	Membrane	H154H	0	0	GGACACCAUCU
26985	C	0.0573947	0.0187902	0.0102898	0.0103582	C	5.54098	1.81404	0.993398	Membrane	H155Y	1	0.003	GACACCAUCUA
26988	C	0.146059	0.0678852	0.00616789	0.00974119	T	14.994	6.96889	0.633176	Membrane	L156L	2	0.005	ACCAUCUAGGA
26994	C	2.62978	0.0122774	0.010966	0.0127871	A	205.659	0.960138	0.85758	Membrane	R158C	0	0	UAGGACGCUGU
28786	C	0.0108379	0.0689318	0.0484472	0.00669658	T	1.61842	10.2936	7.23462	Necleocapsid	F171F	1	0.003	GGCUUCUACGC
28789	C	0.062316	0.0509592	0.0459398	0.0653064	A	0.95421	0.78031	0.70345	Necleocapsid	Y172Y	3	0.007	UUCUACGCAGA
28791	C	0.0216839	0.412773	0.0325907	0.0309885	G	0.699741	13.3202	1.0517	Necleocapsid	A173V	1	0.003	CUACGCAGAAG
28801	C	0.23214	0.272812	0.240606	0.259551	G	0.894391	1.05109	0.927007	Necleocapsid	S176S	0	0	GGGAGCAGAGG
28807	C	0.0975425	0.0819492	0.100238	0.0988084	G	0.987188	0.829374	1.01447	Necleocapsid	G178G	1	0.003	AGAGGCGGCAG
28810	C	0.0841309	0.115128	0.077836	0.0754983	G	1.11434	1.52491	1.03096	Necleocapsid	G179G	0	0	GGCGGCAGUCA
28814	C	0.0415774	0.648838	0.0267482	0.0150814	T	2.75686	43.0223	1.77359	Necleocapsid	Q181X	0	0	GCAGUCAAGCC
28818	C	0.10581	0.130064	0.126268	0.110635	G	0.956382	1.17561	1.1413	Necleocapsid	A182V	0	0	UCAAGCCUCUU
28819	C	0.00995169	0.00400272	0.0142228	0.0109035	C	0.912708	0.367105	1.30443	Necleocapsid	A182A	0	0	CAAGCCUCUUC
28821	C	0.0253355	0.00400456	0.00418298	0.00922556	T	2.74623	0.434073	0.453412	Necleocapsid	S183F	2	0.013	AGCCUCUUCUC
28824	C	0.0144565	0.047976	0.0183817	0.0200975	T	0.719318	2.38717	0.914629	Necleocapsid	S184F	0	0	CUCUUCUCGUU
28826	C	0.051504	0.0669826	0.0392793	0.0594799	T	0.865906	1.12614	0.660379	Necleocapsid	R185C	2	0.007	CUUCUCGUUCC
28830	C	0.0207842	0.0229926	0.018389	0.0293191	T	0.708896	0.78422	0.6272	Necleocapsid	S186F	1	0.003	UCGUUCCUCAU
28831	C	0.0126538	0.00900081	0.00836162	0.0142447	C	0.888317	0.631873	0.587001	Necleocapsid	S186S	1	0.005	CGUUCCUCAUC
28833	C	0.0243964	0.0819533	0.0234002	0.0242891	T	1.00442	3.37407	0.963403	Necleocapsid	S187L	6	0.029	UUCCUCAUCAC
28836	C	0.0244015	0.185963	0.0543337	0.0192688	T	1.26637	9.65098	2.81978	Necleocapsid	S188L	0	0	CUCAUCACGUA
28838	C	0.0904249	0.0850068	0.0819391	0.0930272	A	0.972027	0.913785	0.880809	Necleocapsid	R189C	0	0	CAUCACGUAGU
28844	C	0.0759466	0.111042	0.0652365	0.0896786	T	0.846876	1.23822	0.727448	Necleocapsid	R191C	0	0	GUAGUCGCAAC
28846	C	0.0379524	0.0219965	0.0208965	0.0301601	G	1.25836	0.729324	0.692854	Necleocapsid	R191R	5	0.013	AGUCGCAACAG
28849	C	0.0912079	0.0279653	0.0125254	0.0242735	A	3.75751	1.15209	0.51601	Necleocapsid	N192N	9	0.019	CGCAACAGUUC
28854	C	0.0144976	0.121341	0.0050285	0.00504028	T	2.87635	24.0743	0.997662	Necleocapsid	S194L	12	0.095	CAGUUCAAGAA
28863	C	0.0623425	0.0849694	0.0384439	0.0309885	T	2.01179	2.74196	1.24058	Necleocapsid	S197L	3	0.037	AAAUUCAACUC
28866	C	0.163486	0.0259834	0.0100238	0.0184211	A	8.8749	1.41052	0.544147	Necleocapsid	T198I	0	0	UUCAACUCCAG
28868	C	0.0235101	0.0150107	0.01171	0.0142499	T	1.64984	1.05339	0.821759	Necleocapsid	P199S	4	0.009	CAACUCCAGGC
28869	C	0.0225966	0.0239981	0.0192292	0.035198	C	0.641986	0.681803	0.546314	Necleocapsid	P199L	5	0.049	AACUCCAGGCA
28873	C	0.0207958	0.0260039	0.0192277	0.0301636	G	0.689434	0.862094	0.637447	Necleocapsid	G200G	0	0	CCAGGCAGCAG
28876	C	0.0785319	0.0988517	0.0868193	0.0953807	G	0.823352	1.03639	0.91024	Necleocapsid	S201S	0	0	GGCAGCAGUAG
28887	C	0.0713106	0.0449326	0.00834801	0.0150601	A	4.73506	2.98355	0.554313	Necleocapsid	T205I	18	0.142	GGGAACUUCUC
28890	C	0.016248	0.0519221	0.0183656	0.0234268	T	0.693562	2.21635	0.783956	Necleocapsid	S206F	3	0.016	AACUUCUCCUG
28892	C	0.0487439	0.0738892	0.0417401	0.0518737	T	0.939665	1.4244	0.804647	Necleocapsid	P207S	5	0.016	CUUCUCCUGCU
28893	C	0.0288853	0.0469296	0.0342268	0.0443437	C	0.651396	1.05832	0.771854	Necleocapsid	P207L	0	0	UUCUCCUGCUA
28896	C	0.0189918	0.0170044	0.0292745	0.0251553	G	0.754981	0.675977	1.16375	Necleocapsid	A208V	1	0.003	UCCUGCUAGAA
28905	C	0.117457	0.162941	0.112824	0.122279	G	0.960563	1.33254	0.922679	Necleocapsid	A211V	2	0.013	AAUGGCUGGCA
28909	C	0.131226	0.146164	0.129681	0.133361	G	0.983992	1.096	0.972404	Necleocapsid	G212G	3	0.008	GCUGGCAAUGG
28915	C	0.265743	0.296179	0.26252	0.253916	G	1.04658	1.16644	1.03389	Necleocapsid	G214G	1	0.003	AAUGGCGGUGA
28923	C	0.263554	0.300598	0.276549	0.297319	G	0.886433	1.01103	0.930141	Necleocapsid	A217V	0	0	UGAUGCUGCUC
28926	C	0.0244074	0.0230055	0.0158871	0.0285005	G	0.856385	0.807196	0.557431	Necleocapsid	A218V	0	0	UGCUGCUCUUG
28928	C	0.00645459	0.0561878	0.00426472	0.011971	T	0.539184	4.69365	0.356253	Necleocapsid	L219F	1	0.003	CUGCUCUUGCU
28932	C	0.122911	0.133973	0.133745	0.136557	G	0.900072	0.981078	0.979404	Necleocapsid	A220V	4	0.037	UCUUGCUUUGC
28937	C	0.157268	0.166015	0.161379	0.151664	G	1.03695	1.09463	1.06406	Necleocapsid	L222L	1	0.003	CUUUGCUGCUG
28940	C	0.130137	0.125995	0.116216	0.111415	G	1.16803	1.13086	1.04309	Necleocapsid	L223L	1	0.007	UGCUGCUGCUU
28943	C	0.0632385	0.0499755	0.0518061	0.060302	G	1.0487	0.828754	0.859111	Necleocapsid	L224F	0	0	UGCUGCUUGAC
28948	C	0.216266	0.060054	0.0485331	0.068766	A	3.14496	0.87331	0.705772	Necleocapsid	D225D	3	0.009	CUUGACAGAUU
28957	C	0.322636	0.167953	0.1705	0.174247	A	1.85161	0.96388	0.978499	Necleocapsid	N228N	10	0.022	UUGAACCAGCU
28958	C	0.0126649	0.0170189	0.0276192	0.0218106	C	0.580674	0.780303	1.26632	Necleocapsid	Q229X	0	0	UGAACCAGCUU
28961	C	0.0568998	0.0849473	0.0609782	0.053591	G	1.06174	1.5851	1.13784	Necleocapsid	L230F	3	0.029	ACCAGCUUGAG
28969	C	0.120029	0.0493509	0.0403966	0.0430191	G	2.79014	1.14719	0.939038	Necleocapsid	S232S	0	0	GAGAGCAAAAU
28977	C	0.0587284	0.106942	0.0359336	0.0326639	T	1.79796	3.27402	1.1001	Necleocapsid	S235F	3	0.184	AAUGUCUGGUA
							`
